# Supplementary material for: Developmental and Molecular Effects of C-Type Natriuretic Peptide Supplementation in In Vitro Culture of Bovine Embryos
Source: Int J Mol Sci. 2024 Oct 11;25(20):10938. doi: 10.3390/ijms252010938 (PMC11507445; doi:10.3390/ijms252010938)
Supplement: Supplementary file 1 [file ijms-25-10938-s001.zip]

Archive with 1 entries (1 files):
- ijms-3211287-supplementary.pdf
